# Supplementary material for: CIN-like TCP13 is essential for plant growth regulation under dehydration stress
Source: Plant Mol Biol. 2022 Jan 20;108(3):257–75. doi: 10.1007/s11103-021-01238-5 (PMC8873074; doi:10.1007/s11103-021-01238-5)
Supplement: Supplementary file 3 — Supplementary file3 (XLSX 13 kb) [file 11103_2021_1238_MOESM3_ESM.xlsx]

## Sheet: Sheet1
Table S1. Expression of Arabidopsis TCP genes under dehydration stress by RNA-seq analyses from public RNA seq database.
Symbol	Class	Type	Gene	RPM value						dehydration/control
				GSM2453038	GSM2453039	GSM2453040	GSM2453035	GSM2453036	GSM2453037
				dehydration1	dehydration2	dehydration3	control1	control2	control3	Average	SD
AtTCP1	II	CYC/TB1	At1g67260	2.7	5	2.8	4.8	6.2	5.6	0.63253	0.210137
AtTCP2	II	CIN	At4g18390	40.8	39.1	48.6	48	34.4	47.4	0.989985	0.104724
AtTCP3	II	CIN	At1g53230	69.6	45.7	46	76.4	58.6	51.1	0.866738	0.197719
AtTCP4	II	CIN	At3g15030	35.9	31.3	33.8	45.2	45.9	34.5	0.80414	0.0491984
AtTCP5	II	CIN	At5g60970	11	12.5	12.2	15.6	9.1	17	0.856115	0.0510741
AtTCP6	I	PCF	At5g41030	nd	nd	nd	nd	nd	nd	nd	nd
AtTCP7	I	PCF	At5g23280	35.8	37	52.1	41.7	41.1	39.7	1.01959	0.198984
AtTCP8	I	PCF	At1g58100	42.6	40.6	55.7	44.7	44.9	41	1.06355	0.168513
AtTCP9	I	PCF	At2g45680	13.1	12.2	nd	16.4	15.5	14.3	nd	nd
AtTCP10	II	CIN	At2g31070	38.8	38.6	58	55.6	43.7	53.9	0.883812	0.195174
AtTCP11	I	PCF	At5g08330	39.7	40.1	51.9	53.1	50.1	40.1	0.919051	0.129784
AtTCP12	II	CYC/TB1	At1g68800	0.3	0.2	0.3	0.2	0.6	0.3	0.727273	0.140836
AtTCP13	II	CIN	At3g02150	31	33.8	38.9	30.2	25.3	26.8	1.26002	0.130591
AtTCP14	I	PCF	At3g47620	71.6	72.1	95.5	81.7	68.2	77.6	1.05143	0.161075
AtTCP15	I	PCF	At1g69690	50.6	48.3	60.3	62	51.5	50.7	0.969549	0.104078
AtTCP16	I	PCF	At3g45150	nd	nd	nd	nd	nd	nd	nd	nd
AtTCP17	II	CIN	At5g08070	4.4	6.9	5.2	10.4	10.9	11.4	0.504587	0.104764
AtTCP18	II	CYC/TB1	At3g18550	8.8	7.7	4.2	10.3	10.5	9	0.694631	0.216291
AtTCP19	I	PCF	At5g51910	8.4	10	14.9	13.5	10.1	9.2	1.01524	0.27706
AtTCP20	I	PCF	At3g27010	12.1	15.8	21.7	16.4	13.3	18.4	1.03119	0.270104
AtTCP21	I	PCF	At5g08330	39.7	40.1	51.9	53.1	50.1	40.1	0.919051	0.129784
AtTCP22	I	PCF	At1g72010	66.9	64.4	89.5	68.3	60.1	70.8	1.10843	0.186246
AtTCP23	I	PCF	At1g35560	38.9	38.3	60.6	42.5	39.8	46.7	1.06822	0.264277
AtTCP24	II	CIN	At1g30210	38.2	39.4	32	52.8	41.7	45.9	0.780627	0.0759033
RNA seq analyses were peformed by Nolan et al., (Nolan et al. 2017) and RPM value was downloaded through RNA seq database (http://ipf.sustech.edu.cn/pub/athrna/) (Zhang et al. 2020). Three biological replicates of 4-week-old wild-type plants were grown in soil under long-day conditions (16 h light/8 h dark). The whole rosette leaves were cut and placed in empty Petri dish (150 × 15 mm) as dehydra…
Nolan, T.M., Brennan, B., Yang, M., Chen, J., Zhang, M., Li, Z., Wang, X., Bassham, D.C., Walley, J. and Yin, Y. (2017) Selective Autophagy of BES1 Mediated by DSK2 Balances Plant Growth and Survival. Dev Cell, 41, 33-46 e37.
Zhang, H., Zhang, F., Yu, Y., Feng, L., Jia, J., Liu, B., Li, B., Guo, H. and Zhai, J. (2020) A comprehensive online database for exploring approximately 20,000 public Arabidopsis RNA-Seq libraries. Mol Plant.
