# Supplementary material for: CIN-like TCP13 is essential for plant growth regulation under dehydration stress
Source: Plant Mol Biol. 2022 Jan 20;108(3):257–75. doi: 10.1007/s11103-021-01238-5 (PMC8873074; doi:10.1007/s11103-021-01238-5)
Supplement: Supplementary file 4 — Supplementary file4 (XLSX 61 kb) [file 11103_2021_1238_MOESM4_ESM.xlsx]

## Sheet: Sheet1
Table S2. Microarray analyses of down-regulated genes in TCP13SRDX plants
GeneName	ProbeName	FDR	FCA	Av	Sd	regulation	Number of TCP Binding Site(1 or 1) in the 1000bp promoter	Number of ABRE (ccacgt, acacgt, acgtgt or acgtgg) in the 1000bp promoter	Dehydration up-regulated genes in WT Arabidopsis that were previously reported in Urano et al. 2017 (FC < 2; p < 0.05; data were obtained from Urano et al., 2017)	Dehydration down-regulated genes in WT Arabidopsis that were previously reported in Urano et al. 2017 (FC < 2; p < 0.05; data were obtained from Urano et al., 2017)
AT2G16367	A_84_P757222	0.00726203	68.8815	-6.10604	1.02743	down			up	down
AT1G52820	A_84_P23783	0.00264928	27.8711	-4.8007	0.237042	down
AT1G52800	A_84_P21891	0.00297015	27.0503	-4.75757	0.292131	down	1		up	down
AT4G19430	A_84_P260800	0.00404979	21.0464	-4.3955	0.419552	down	1			down
AT5G22430	A_84_P262640	0.00484646	20.9473	-4.3887	0.508666	down
AT1G18710	A_84_P13338	0.00484646	17.9954	-4.16955	0.480904	down		1	up	down
AT3G46370	A_84_P13690	0.0116347	15.5251	-3.95654	0.994833	down	2			down
AT5G15500	A_84_P297634	0.00349697	12.8837	-3.68747	0.308337	down		2	up
AT5G40790	A_84_P602046	0.00202883	12.7017	-3.66695	0.105745	down		3	up
AT5G64770	A_84_P173491	0.00974245	12.429	-3.63564	0.777737	down	1			down
AT4G21440	A_84_P22337	0.00600878	11.0879	-3.47092	0.491743	down		1	up
AT1G18810	A_84_P59780	0.00433691	9.88761	-3.30562	0.348815	down
AT3G62990	A_84_P840120	0.00719401	9.65264	-3.27092	0.547417	down	1		up
AT3G54340	A_84_P24129	0.0065883	9.63394	-3.26813	0.507969	down	2
AT1G54040	A_84_P17086	0.0041453	8.71213	-3.12303	0.311375	down				down
AT5G43840	A_84_P311113	0.00553084	8.50762	-3.08876	0.40586	down		1	up
AT1G73480	A_84_P820222	0.00304002	8.30427	-3.05385	0.214456	down		2	up
AT2G30424	A_84_P758477	0.00638688	8.14556	-3.02601	0.456558	down	2	1		down
AT2G36770	A_84_P21058	0.0224231	8.08048	-3.01444	1.31481	down	1	1	up
AT4G04840	A_84_P11893	0.00870771	8.0007	-3.00013	0.58536	down		2		down
AT5G48850	A_84_P172281	0.00751791	7.68271	-2.94161	0.506902	down		1		down
AT5G66740	A_84_P524838	0.0041453	7.59261	-2.9246	0.292871	down	1			down
AT1G60190	A_84_P549850	0.00774114	7.31152	-2.87017	0.509711	down	1	2	up
AT5G60910	A_84_P52180	0.00708591	7.21839	-2.85168	0.469644	down			up
AT3G48240	A_84_P534217	0.00639508	7.09612	-2.82703	0.427056	down	1		up
AT2G30432	A_84_P757480	0.00591676	7.06409	-2.8205	0.395419	down		1		down
AT1G58430	A_84_P16267	0.0104983	7.02509	-2.81252	0.641575	down
AT4G33720	A_84_P14823	0.00297015	6.9916	-2.80562	0.176177	down		3
AT5G59510	A_84_P604788	0.00858451	6.85057	-2.77622	0.535432	down	1			down
AT4G01080	A_84_P149978	0.00251927	6.58635	-2.71948	0.122479	down				down
AT4G34060	A_84_P538813	0.00856902	6.41542	-2.68154	0.516749	down		1	up
AT1G19500	A_84_P608442	0.0135958	6.21736	-2.6363	0.768729	down		1
AT3G15270	A_84_P167633	0.00278977	6.10555	-2.61012	0.148999	down	1	2	up
AT2G22590	A_84_P16314	0.00381041	6.10462	-2.6099	0.239158	down			up
AT1G24147	A_84_P753680	0.00618386	6.08198	-2.60454	0.38164	down		1	up	down
AT4G34550	A_84_P601919	0.00613272	5.99743	-2.58434	0.374093	down		2		down
AT3G52310	A_84_P14620	0.0127182	5.85623	-2.54997	0.699931	down		1	up
AT1G78440	A_84_P16177	0.0041453	5.79225	-2.53412	0.252886	down	2			down
AT5G51720	A_84_P123192	0.00381947	5.79125	-2.53387	0.232669	down		1		down
AT3G14700	A_84_P260570	0.0166409	5.77799	-2.53057	0.886495	down	1			down
AT3G10185	A_84_P761565	0.00275312	5.71014	-2.51352	0.128899	down		2		down
AT5G03210	A_84_P191974	0.016518	5.70825	-2.51305	0.876016	down		2	up
AT5G64190	A_84_P577170	0.00527801	5.68596	-2.5074	0.313682	down		2		down
AT3G12580	A_84_P18401	0.00278977	5.67933	-2.50572	0.143967	down			up
AT1G07430	A_84_P13548	0.00417758	5.66731	-2.50266	0.254561	down	2	3	up
AT5G37300	A_84_P238433	0.00462289	5.63373	-2.49409	0.275446	down			up
AT1G07900	A_84_P65284	0.00352284	5.63269	-2.49382	0.215268	down		2	up
AT1G72260	A_84_P14336	0.0188764	5.62441	-2.4917	0.960831	down
AT1G19670	A_84_P19191	0.00349697	5.57842	-2.47986	0.205521	down		1		down
AT3G49340	A_84_P20322	0.0197654	5.50957	-2.46194	0.981592	down				down
AT1G59406	A_84_P771113	0.00926591	5.48314	-2.455	0.50263	down				down
AT1G19968	A_84_P717232	0.015219	5.41751	-2.43763	0.792469	down				down
AT1G69120	A_84_P14181	0.00969852	5.38277	-2.42835	0.516855	down	2		up
AT3G49570	A_84_P288904	0.0104569	5.33997	-2.41683	0.549218	down	2	2	up
AT1G58725	A_84_P255730	0.00984894	5.25733	-2.39433	0.517047	down		1		down
AT1G62510	A_84_P12302	0.00744682	5.1976	-2.37785	0.407494	down	1		up
AT2G35070	A_84_P255480	0.00166444	5.12338	-2.3571	0.0292083	down	1	2	up
AT2G46660	A_84_P23898	0.00855155	5.10585	-2.35215	0.452093	down				down
AT2G29300	A_84_P15388	0.00457582	5.07158	-2.34243	0.256494	down		1	up
AT4G16590	A_84_P18640	0.00292182	5.03989	-2.33339	0.140819	down		1	up
AT2G23910	A_84_P19131	0.00284048	5.03017	-2.33061	0.136835	down			up
AT5G09730	A_84_P13004	0.0106714	5.0146	-2.32614	0.539948	down				down
AT3G09870	A_84_P16437	0.00970232	5.00259	-2.32267	0.494733	down	2	1	up	down
AT1G05540	A_84_P555902	0.0031105	4.97845	-2.3157	0.169314	down	1	1		down
AT4G37980	A_84_P764437	0.00974245	4.92477	-2.30006	0.492063	down	2		up
AT5G59220	A_84_P11248	0.00677183	4.87125	-2.28429	0.36359	down		1	up
AT4G33905	A_84_P592130	0.00275904	4.85064	-2.27818	0.124383	down	1	2	up
AT5G66620	A_84_P598586	0.00926591	4.82564	-2.27072	0.464306	down	1	1		down
AT4G14550	A_84_P23363	0.00380683	4.78486	-2.25848	0.205571	down	1	2	up	down
AT3G46300	A_84_P514686	0.0140952	4.67379	-2.22459	0.674976	down				down
AT1G22380	A_84_P17955	0.00774114	4.67227	-2.22412	0.394637	down		1	up
AT2G23430	A_84_P13534	0.00681802	4.6678	-2.22274	0.355454	down	1	2		down
AT3G21460	A_84_P841311	0.013188	4.65138	-2.21766	0.629178	down		1
AT1G24580	A_84_P52140	0.00762048	4.64636	-2.2161	0.388105	down	1	2	up
AT5G46830	A_84_P21605	0.00308409	4.64453	-2.21553	0.158033	down	1			down
AT1G66100	A_84_P15283	0.0163615	4.61559	-2.20651	0.764118	down	1			down
AT1G05550	A_84_P507142	0.013092	4.58599	-2.19723	0.618153	down				down
AT4G14560	A_84_P10124	0.00568224	4.5835	-2.19645	0.295273	down			up	down
AT4G32480	A_84_P818265	0.00393926	4.53961	-2.18257	0.204531	down	1	1	up	down
AT4G22200	A_84_P21394	0.00481888	4.498	-2.16928	0.247105	down	2	2		down
AT3G58070	A_84_P23199	0.00278977	4.48307	-2.16449	0.122657	down				down
AT3G02310	A_84_P22089	0.00522537	4.47019	-2.16034	0.267509	down		2
AT3G62950	A_84_P10925	0.0209823	4.42228	-2.14479	0.893159	down		1	up
AT5G50800	A_84_P16890	0.00385621	4.41043	-2.14092	0.197841	down		1	up
AT5G49740	A_84_P586938	0.0126268	4.40757	-2.13999	0.581624	down	1	1		down
AT3G45860	A_84_P19361	0.0102681	4.36636	-2.12643	0.476235	down				down
AT5G39860	A_84_P19687	0.011697	4.31625	-2.10978	0.532176	down	1			down
AT1G52000	A_84_P23654	0.00258023	4.2736	-2.09545	0.100802	down			up	down
AT1G46768	A_84_P108742	0.0118764	4.256	-2.0895	0.533483	down	2		up
AT1G21060	A_84_P175131	0.00518888	4.24907	-2.08715	0.257036	down				down
AT4G39800	A_84_P12011	0.00916509	4.22063	-2.07746	0.422122	down	1	3	up	down
AT2G33380	A_84_P21026	0.00257917	4.17298	-2.06108	0.0982359	down	1	3	up
AT2G30420	A_84_P20058	0.00637002	4.16809	-2.05939	0.307993	down		2		down
AT1G02205	A_84_P20781	0.00304002	4.15766	-2.05577	0.143818	down	1	1	up
AT2G27420	A_84_P756427	0.00248818	4.14015	-2.04968	0.0896397	down	1	1		down
AT3G24460	A_84_P789439	0.00837232	4.13165	-2.04672	0.385164	down
AT1G02820	A_84_P17111	0.00275904	4.12551	-2.04457	0.109339	down		1	up	down
AT2G40460	A_84_P11568	0.00201957	4.07855	-2.02806	0.0577596	down		1		down
AT2G27395	A_84_P756272	0.00275904	4.07775	-2.02777	0.107471	down				down
AT3G49580	A_84_P787853	0.0120693	4.06835	-2.02445	0.525872	down	1	1
AT1G79520	A_84_P828692	0.00459107	4.05894	-2.0211	0.221656	down		3	up
AT5G12110	A_84_P13014	0.00258201	4.05879	-2.02105	0.0975319	down		1		down
AT4G27410	A_84_P11961	0.00836958	4.05616	-2.02011	0.379209	down		3	up
AT5G54300	A_84_P19740	0.00628959	4.03603	-2.01294	0.29863	down	1	2		down
AT3G12900	A_84_P20271	0.00314365	4.01569	-2.00565	0.148173	down
AT2G42250	A_84_P22943	0.0108333	4.01145	-2.00412	0.47202	down
AT1G65060	A_84_P15222	0.00162358	4.0012	-2.00043	0.021476	down				down
AT1G31550	A_84_P609369	0.00763803	4.00119	-2.00043	0.351353	down		1		down
AT5G09930	A_84_P22462	0.00466435	3.97486	-1.9909	0.221045	down			up
AT5G26220	A_84_P14936	0.00686736	3.95187	-1.98254	0.318805	down	2			down
AT3G62070	A_84_P297414	0.00657968	3.94088	-1.97852	0.306654	down				down
AT4G01060	A_84_P532498	0.00930539	3.93885	-1.97777	0.406682	down	1	1	up
AT2G24010	A_84_P15349	0.011218	3.93202	-1.97527	0.477974	down				down
AT1G52342	A_84_P754171	0.00931626	3.91725	-1.96984	0.405723	down	1	2		down
AT5G14070	A_84_P19638	0.0276609	3.91566	-1.96925	0.97778	down	2			down
AT5G41410	A_84_P23477	0.00683894	3.89946	-1.96327	0.314577	down	1	1
AT3G56260	A_84_P606233	0.00339723	3.8596	-1.94845	0.156103	down	1	2	up
AT5G15430	A_84_P516715	0.0197132	3.85853	-1.94805	0.775375	down	2	2	up
AT5G45080	A_84_P10251	0.00484646	3.85509	-1.94676	0.224942	down	1	2		down
AT1G54050	A_84_P18032	0.00188723	3.82931	-1.93708	0.0476078	down				down
AT5G52760	A_84_P249495	0.0127945	3.8086	-1.92926	0.533283	down		2	up	down
AT2G16210	A_84_P580134	0.0218108	3.75012	-1.90694	0.816374	down	1
AT5G06760	A_84_P16776	0.0265091	3.73375	-1.90063	0.920633	down	2	2	up
AT4G23680	A_84_P19508	0.00336919	3.72301	-1.89647	0.150483	down	1		up
AT1G66190	A_84_P589867	0.00536378	3.71404	-1.89299	0.240004	down	1			down
AT5G47610	A_84_P282890	0.00662275	3.70548	-1.88966	0.295164	down	1	1		down
AT1G06000	A_84_P18514	0.00380683	3.69522	-1.88566	0.172239	down	1	1		down
AT1G73325	A_84_P115562	0.0114522	3.69143	-1.88418	0.467786	down				down
AT1G26310	A_84_P843194	0.0135925	3.69019	-1.8837	0.549035	down
AT3G55580	A_84_P17513	0.00385621	3.66364	-1.87328	0.173051	down		1	up
AT3G63060	A_84_P786422	0.0109201	3.63787	-1.86309	0.442165	down	1	4	up
AT1G56600	A_84_P17929	0.00207929	3.62004	-1.856	0.0649019	down		3	up
AT1G16515	A_84_P532908	0.0186465	3.60098	-1.84839	0.705562	down	2	2	up
AT4G00870	A_84_P16605	0.0184088	3.56463	-1.83375	0.693721	down	1	1		down
AT5G63350	A_84_P104886	0.0033732	3.56146	-1.83247	0.145628	down	1		up
AT4G31940	A_84_P63390	0.00710922	3.56008	-1.83191	0.303252	down
AT1G01520	A_84_P22852	0.00391311	3.52085	-1.81593	0.169062	down		3	up
AT1G48470	A_84_P18422	0.00381041	3.51842	-1.81493	0.166414	down	1	2	up
AT1G73602	A_84_P14954	0.00778655	3.51833	-1.81489	0.323754	down		2		down
AT2G26150	A_84_P19231	0.0112676	3.51457	-1.81335	0.44146	down		2	up
AT3G48310	A_84_P169223	0.0172175	3.5096	-1.8113	0.650211	down	1
AT3G24500	A_84_P11731	0.00613272	3.50428	-1.80912	0.261813	down	1	1	up
AT4G16550	A_84_P609850	0.0141095	3.46206	-1.79163	0.544994	down			up
AT4G15480	A_84_P14853	0.00417758	3.43796	-1.78155	0.181328	down		1	up	down
AT1G68870	A_84_P597910	0.0029345	3.41362	-1.7713	0.107452	down				down
AT5G63160	A_84_P228049	0.00349386	3.4105	-1.76998	0.145986	down	1	2	up
AT3G56275	A_84_P760622	0.00515145	3.40409	-1.76727	0.2164	down			up
AT5G56300	A_84_P12182	0.015219	3.40104	-1.76597	0.574289	down
AT5G44420	A_84_P137009	0.0241739	3.38073	-1.75733	0.806448	down		1		down
AT3G22820	A_84_P14558	0.00484646	3.37732	-1.75588	0.203881	down	1			down
AT2G17300	A_84_P526889	0.00304002	3.37668	-1.75561	0.122759	down		1		down
AT3G27250	A_84_P568745	0.00484646	3.36742	-1.75164	0.201637	down	1	2	up
AT3G26510	A_84_P158275	0.0104449	3.36542	-1.75079	0.397654	down		1		down
AT3G45140	A_84_P812177	0.0162249	3.35942	-1.74821	0.60161	down	2		up	down
AT5G50360	A_84_P145159	0.00597429	3.35346	-1.74565	0.246355	down		3	up
AT1G30260	A_84_P208358	0.00504756	3.35061	-1.74442	0.209489	down	1	2
AT3G28857	A_84_P509353	0.00875584	3.33263	-1.73666	0.340049	down	1			down
AT5G13740	A_84_P18691	0.00322472	3.33127	-1.73607	0.132314	down		2	up	down
AT5G08640	A_84_P12058	0.00304002	3.32994	-1.7355	0.119276	down	1	2		down
AT5G67430	A_84_P18847	0.00823868	3.32887	-1.73503	0.32228	down		1
AT3G17520	A_84_P187174	0.00484646	3.3118	-1.72762	0.199123	down		3	up
AT3G13840	A_84_P837257	0.00504158	3.2818	-1.71449	0.205734	down
AT1G76955	A_84_P581876	0.00726469	3.27704	-1.71239	0.288595	down			up
AT1G17870	A_84_P833665	0.0187897	3.26667	-1.70782	0.655831	down	1	1	up
AT4G08570	A_84_P23247	0.00257917	3.26475	-1.70697	0.0807547	down		1	up
AT2G17690	A_84_P596827	0.011537	3.24611	-1.69871	0.424261	down		2
AT1G10370	A_84_P838689	0.0039595	3.23708	-1.69469	0.159516	down	1	2		down
AT1G70270	A_84_P284940	0.00972817	3.21457	-1.68463	0.359978	down	1	1		down
AT3G03341	A_84_P762197	0.00577599	3.21225	-1.68358	0.229988	down		2	up
AT2G32100	A_84_P595350	0.0107315	3.19712	-1.67677	0.392514	down	1			down
AT1G15360	A_84_P19939	0.0148528	3.19633	-1.67641	0.533127	down	1	1
AT1G66110	A_84_P595218	0.0234227	3.18453	-1.67108	0.750465	down
AT4G12400	A_84_P11914	0.00275904	3.17858	-1.66838	0.0924973	down			up
AT5G48570	A_84_P17828	0.00275904	3.17661	-1.66749	0.0893873	down
AT1G36370	A_84_P867212	0.0117967	3.16786	-1.66351	0.422885	down	1		up
AT5G54610	A_84_P16903	0.0173918	3.16541	-1.66239	0.601677	down		1	up	down
AT5G10930	A_84_P14899	0.00344147	3.15928	-1.65959	0.13542	down		1	up
AT5G46690	A_84_P191924	0.00314879	3.14922	-1.655	0.12279	down	1			down
AT4G12005	A_84_P581339	0.0164923	3.14374	-1.65248	0.575396	down		2	up
AT3G53830	A_84_P11833	0.00640776	3.14256	-1.65194	0.25	down		2		down
AT3G28070	A_84_P209678	0.00308409	3.13465	-1.6483	0.117679	down	1			down
AT1G53600	A_84_P12671	0.0136923	3.12995	-1.64614	0.484155	down
AT2G36590	A_84_P169313	0.00275312	3.12158	-1.64228	0.0832336	down				down
AT1G68320	A_84_P21883	0.00349697	3.11564	-1.63953	0.135663	down	1	1		down
AT2G41280	A_84_P21050	0.012221	3.10194	-1.63317	0.428938	down		2	up
AT2G17660	A_84_P835781	0.00491708	3.09675	-1.63075	0.192512	down			up	down
AT1G69720	A_84_P10510	0.00778655	3.06721	-1.61693	0.288279	down				down
AT4G06534	A_84_P598279	0.00543386	3.05629	-1.61178	0.206964	down		2
AT1G33930	A_84_P11461	0.00881266	3.05178	-1.60965	0.318138	down				down
AT2G38995	A_84_P556217	0.00878179	3.0515	-1.60952	0.317123	down	1			down
AT4G12980	A_84_P292994	0.00451204	3.04891	-1.60829	0.174036	down				down
AT1G28560	A_84_P18105	0.00472388	3.04493	-1.60641	0.179694	down
AT5G10250	A_84_P19626	0.00207929	3.04475	-1.60632	0.0533161	down				down
AT2G47460	A_84_P19141	0.00417758	3.03789	-1.60307	0.163265	down	1	2		down
AT3G10912	A_84_P15484	0.00637905	3.0375	-1.60289	0.240493	down	1		up
AT3G48360	A_84_P703109	0.00984894	3.02929	-1.59898	0.345195	down	2	1
AT1G52120	A_84_P17978	0.00349739	3.02376	-1.59635	0.133971	down	1
AT5G62040	A_84_P12207	0.0107029	3.01867	-1.59391	0.371571	down		1	up
AT5G55150	A_84_P75404	0.0132175	2.98821	-1.57928	0.448851	down
AT3G22961	A_84_P762636	0.00813807	2.98593	-1.57818	0.290918	down		1	up
AT1G66230	A_84_P12141	0.0106217	2.98039	-1.5755	0.363226	down	1			down
AT2G37870	A_84_P786467	0.00799159	2.97503	-1.57291	0.286653	down		1	up
AT5G02020	A_84_P188574	0.00638688	2.95709	-1.56418	0.235962	down	1	2	up
AT3G45710	A_84_P24090	0.0100212	2.95202	-1.5617	0.341943	down	2			down
AT4G04223	A_84_P765129	0.00484646	2.95071	-1.56106	0.181044	down			up
AT1G08250	A_84_P10499	0.00404074	2.94792	-1.5597	0.148583	down	1
AT5G59310	A_84_P19758	0.00304002	2.94153	-1.55657	0.104657	down		2	up
AT5G24780	A_84_P97476	0.00799408	2.93992	-1.55578	0.283796	down	1	1	up
AT5G63595	A_84_P837596	0.0134615	2.91375	-1.54288	0.445208	down				down
AT5G04370	A_84_P20772	0.00476865	2.90926	-1.54065	0.173562	down		3	up
AT2G45685	A_84_P10662	0.00431016	2.90896	-1.5405	0.16176	down
AT2G20570	A_84_P201118	0.00406859	2.90845	-1.54025	0.148643	down		1		down
AT5G24660	A_84_P240515	0.00587384	2.88706	-1.5296	0.212464	down	2	1		down
AT5G48880	A_84_P23505	0.00257917	2.87801	-1.52507	0.0726232	down		1		down
AT2G36630	A_84_P118252	0.00202891	2.87384	-1.52298	0.0447932	down	1	2	up
AT2G46530	A_84_P19132	0.0039595	2.86253	-1.51729	0.142721	down		2
AT5G55570	A_84_P842001	0.010797	2.85841	-1.51521	0.356092	down				down
AT3G26960	A_84_P276620	0.00817594	2.85798	-1.515	0.280099	down	1	1		down
AT4G30490	A_84_P14810	0.00817594	2.85694	-1.51447	0.27998	down	1	2	up
AT1G51700	A_84_P849473	0.00454468	2.85179	-1.51187	0.164579	down			up
AT1G51090	A_84_P21002	0.0194595	2.84151	-1.50666	0.59359	down	1	1	up
AT5G01300	A_84_P12031	0.00662275	2.8383	-1.50503	0.234918	down	1		up
AT3G22840	A_84_P16449	0.00308409	2.83778	-1.50476	0.108122	down		2	up
AT4G04610	A_84_P10947	0.00343575	2.82684	-1.49919	0.121256	down	1	1
AT2G47770	A_84_P863449	0.00304002	2.82508	-1.49829	0.102171	down		2	up
AT4G05100	A_84_P10949	0.0124597	2.82027	-1.49583	0.402018	down		2	up
AT4G21990	A_84_P10992	0.00586235	2.81153	-1.49135	0.206652	down	1
AT5G53390	A_84_P104666	0.00851573	2.81129	-1.49123	0.2849	down	1	1	up	down
AT1G59860	A_84_P23712	0.00662275	2.7964	-1.48357	0.231399	down
AT4G37080	A_84_P52410	0.00513539	2.79396	-1.48231	0.179991	down				down
AT1G69260	A_84_P132025	0.00261344	2.78581	-1.4781	0.0721471	down		2	up
AT3G22700	A_84_P198584	0.00417758	2.78365	-1.47698	0.149868	down
AT5G05220	A_84_P127071	0.0114085	2.78167	-1.47595	0.364996	down		2	up
AT1G23205	A_84_P15108	0.00701317	2.77978	-1.47497	0.240739	down	1	1		down
AT1G04770	A_84_P18219	0.00372721	2.77545	-1.47272	0.132141	down	1	1
AT4G13800	A_84_P832842	0.00856392	2.77456	-1.47226	0.283529	down			up
AT4G20820	A_84_P22334	0.00275904	2.76875	-1.46924	0.0805505	down		1
AT1G06540	A_84_P22453	0.00546794	2.76638	-1.468	0.190172	down		2		down
AT2G36750	A_84_P19166	0.00927291	2.76176	-1.46559	0.300267	down			up
AT2G40475	A_84_P524320	0.00304002	2.75495	-1.46202	0.0990164	down	1	1	up	down
AT4G12970	A_84_P513894	0.00860645	2.75217	-1.46057	0.282378	down	1	1		down
AT1G68620	A_84_P23455	0.0122296	2.75101	-1.45996	0.384658	down		2	up
AT3G48720	A_84_P22211	0.00618095	2.7501	-1.45949	0.212703	down	1			down
AT1G24140	A_84_P16097	0.00586235	2.74811	-1.45844	0.20204	down			up	down
AT2G41870	A_84_P22895	0.00488666	2.74732	-1.45803	0.171546	down	2	2	up
AT1G23390	A_84_P18707	0.010393	2.74545	-1.45705	0.329764	down				down
AT1G78020	A_84_P145909	0.00406859	2.74022	-1.45429	0.141	down	2			down
AT5G44050	A_84_P561086	0.00309111	2.73596	-1.45205	0.105269	down	1			down
AT4G26530	A_84_P230529	0.00778655	2.7276	-1.44763	0.258175	down	1	1		down
AT2G46790	A_84_P126821	0.0131753	2.72574	-1.44665	0.410026	down	1	3
AT3G13130	A_84_P581174	0.0119649	2.72439	-1.44593	0.372815	down		1	up
AT5G23750	A_84_P542440	0.00207929	2.71704	-1.44204	0.0498817	down			up
AT1G53170	A_84_P14288	0.00597175	2.71322	-1.44001	0.203136	down		1
AT2G22240	A_84_P12513	0.00359118	2.70433	-1.43527	0.12565	down		2	up
AT5G11920	A_84_P14903	0.00591676	2.70058	-1.43327	0.200884	down	1			down
AT4G37320	A_84_P18648	0.00406859	2.69398	-1.42974	0.13739	down	1		up
AT5G27510	A_84_P21561	0.00752162	2.69104	-1.42817	0.246464	down
AT1G58520	A_84_P585407	0.00207929	2.67903	-1.42171	0.0477938	down	1	2
AT1G06100	A_84_P11901	0.00304002	2.67662	-1.42041	0.0937483	down	2			down
AT1G32900	A_84_P12395	0.00304002	2.67486	-1.41946	0.0997074	down	1	2		down
AT5G49730	A_84_P787140	0.00529428	2.67208	-1.41796	0.178538	down	1	1		down
AT1G79270	A_84_P217518	0.00786181	2.67157	-1.41769	0.254515	down	2		up
AT2G21820	A_84_P210388	0.0260005	2.66952	-1.41658	0.678676	down		2	up
AT3G17330	A_84_P149308	0.00278977	2.66823	-1.41588	0.0809259	down	1			down
AT5G01820	A_84_P13923	0.00322472	2.65789	-1.41028	0.107536	down		1	up
AT4G38950	A_84_P11063	0.00483154	2.65756	-1.4101	0.161261	down	2	2		down
AT4G36470	A_84_P105996	0.00920599	2.65332	-1.4078	0.286758	down				down
AT3G14067	A_84_P195654	0.00202891	2.65216	-1.40717	0.0415034	down	2	1	up
AT1G32560	A_84_P17175	0.00926591	2.65156	-1.40684	0.28811	down		2	up
AT1G69490	A_84_P846860	0.022484	2.646	-1.40381	0.613576	down		1	up
AT3G44870	A_84_P832235	0.0239606	2.64539	-1.40348	0.640221	down			up	down
AT2G22810	A_84_P17344	0.024022	2.63861	-1.39978	0.639781	down	1			down
AT3G51750	A_84_P285270	0.00556432	2.6346	-1.39758	0.184615	down		3	up
AT3G61880	A_84_P14701	0.00477455	2.63233	-1.39634	0.157689	down	1			down
AT3G49160	A_84_P22213	0.0136923	2.63148	-1.39588	0.410585	down	1		up	down
AT1G69910	A_84_P728305	0.0167676	2.63134	-1.3958	0.491327	down
AT2G32290	A_84_P18215	0.00726469	2.62552	-1.3926	0.234563	down		1		down
AT1G19640	A_84_P842252	0.00991071	2.61018	-1.38415	0.300179	down	1			down
AT5G05270	A_84_P13934	0.00584993	2.60803	-1.38296	0.191171	down		1	up	down
AT4G28700	A_84_P22369	0.00371599	2.59853	-1.37769	0.123024	down				down
AT1G08170	A_84_P15225	0.0100981	2.59643	-1.37653	0.30302	down		1		down
AT5G25220	A_84_P766536	0.00548831	2.58154	-1.36823	0.177929	down	1		up
AT4G31870	A_84_P12926	0.0134519	2.58009	-1.36742	0.394115	down		2		down
AT2G44230	A_84_P120482	0.00711597	2.57327	-1.3636	0.226247	down	1	1		down
AT1G30530	A_84_P22697	0.00706484	2.56491	-1.35891	0.223063	down	2			down
AT1G66090	A_84_P13393	0.0120903	2.56436	-1.3586	0.353497	down		1	up	down
AT2G20560	A_84_P819821	0.0201066	2.56321	-1.35795	0.548915	down		1	up
AT5G02940	A_84_P127601	0.0041701	2.55907	-1.35562	0.136769	down	1	1		down
AT2G34060	A_84_P13453	0.00754646	2.55834	-1.35521	0.234746	down	1			down
AT2G44140	A_84_P287800	0.00586235	2.55491	-1.35327	0.187525	down		1
AT1G21860	A_84_P18097	0.019856	2.55398	-1.35275	0.541653	down
AT3G56290	A_84_P94599	0.00348213	2.54786	-1.34928	0.110902	down		1
AT4G25780	A_84_P11953	0.00278977	2.54394	-1.34706	0.076469	down		1
AT5G52640	A_84_P22572	0.00601485	2.53662	-1.34291	0.19119	down	1		up
AT1G71520	A_84_P15113	0.0203544	2.53641	-1.34279	0.547333	down			up
AT4G36870	A_84_P22430	0.00546474	2.52926	-1.33871	0.17294	down
AT5G24155	A_84_P305730	0.00666176	2.52706	-1.33746	0.210433	down		2
AT3G14440	A_84_P14587	0.0182517	2.52689	-1.33736	0.502313	down		1	up
AT2G40000	A_84_P15329	0.0111914	2.52309	-1.33519	0.322405	down			up
AT2G25510	A_84_P60560	0.0137557	2.52093	-1.33396	0.394616	down		1	up	down
AT5G67190	A_84_P20738	0.0205485	2.51848	-1.33255	0.546218	down
AT2G18700	A_84_P23929	0.0120136	2.51673	-1.33155	0.344429	down		1	up
AT1G21525	A_84_P751391	0.00961223	2.51082	-1.32816	0.279046	down			up
AT1G16420	A_84_P18989	0.00851573	2.50947	-1.32738	0.254114	down	1			down
AT5G56010	A_84_P287150	0.00541152	2.50719	-1.32607	0.169032	down
AT5G20640	A_84_P541541	0.00638645	2.5071	-1.32602	0.199965	down				down
AT1G05100	A_84_P16077	0.00518888	2.50404	-1.32426	0.163047	down		3	up
AT1G69820	A_84_P15262	0.0264248	2.50391	-1.32418	0.640076	down
AT2G39800	A_84_P11587	0.00380163	2.50326	-1.32381	0.120272	down	2	1	up
AT4G25580	A_84_P14787	0.02033	2.49952	-1.32165	0.538168	down	1	3	up
AT1G70230	A_84_P12325	0.00417758	2.49502	-1.31905	0.133607	down	2	1		down
AT4G16680	A_84_P23370	0.0129992	2.4941	-1.31852	0.368936	down	1	1	up
AT2G46670	A_84_P581126	0.00406036	2.4934	-1.31812	0.12615	down	1
AT5G20670	A_84_P273140	0.00483154	2.48945	-1.31583	0.150792	down	1
AT1G72490	A_84_P610364	0.0122453	2.4887	-1.31539	0.347181	down
AT2G36050	A_84_P295294	0.00704762	2.48715	-1.31449	0.215386	down		1		down
AT1G80130	A_84_P283390	0.00499933	2.48674	-1.31425	0.156729	down	2	1	up	down
AT3G11410	A_84_P849218	0.00309111	2.48568	-1.31364	0.0952131	down	1	2	up
AT4G15440	A_84_P12963	0.0059653	2.4827	-1.31191	0.184946	down				down
AT3G50840	A_84_P145509	0.00813417	2.48204	-1.31153	0.241598	down			up	down
AT5G07330	A_84_P194044	0.0194108	2.4728	-1.30615	0.513451	down		1	up
AT2G41310	A_84_P755365	0.00889766	2.46973	-1.30435	0.258987	down	2	1		down
AT3G51240	A_84_P12766	0.0033732	2.46913	-1.304	0.103691	down		1	up	down
AT4G23250	A_84_P19506	0.0155309	2.45493	-1.29568	0.428675	down	1			down
AT2G17060	A_84_P16984	0.00860341	2.45447	-1.29541	0.250189	down	2
AT5G58770	A_84_P23539	0.00275904	2.45173	-1.2938	0.0702463	down		1	up
AT2G36640	A_84_P18221	0.00350486	2.44961	-1.29255	0.110425	down		3	up
AT5G35935	A_84_P786320	0.0243955	2.44866	-1.29199	0.596348	down
AT2G01420	A_84_P17272	0.00594521	2.44522	-1.28996	0.18124	down		2		down
AT2G47780	A_84_P257260	0.00759672	2.44009	-1.28694	0.22437	down		3	up
AT5G52320	A_84_P23517	0.00248818	2.43972	-1.28672	0.0562125	down	1	1		down
AT5G22920	A_84_P10198	0.0159962	2.43926	-1.28644	0.43645	down			up
AT5G04130	A_84_P512226	0.0137256	2.43487	-1.28384	0.378128	down		1
AT1G69180	A_84_P21858	0.0222736	2.43112	-1.28162	0.55642	down		1
AT5G24110	A_84_P826417	0.00571279	2.42932	-1.28055	0.17333	down
AT5G43870	A_84_P263200	0.0031105	2.429	-1.28036	0.0933378	down	1	3		down
AT1G01390	A_84_P21154	0.00911924	2.42595	-1.27855	0.258988	down	1			down
AT3G44860	A_84_P813757	0.0170389	2.42583	-1.27848	0.455278	down			up	down
AT1G53890	A_84_P750559	0.0183634	2.42352	-1.2771	0.482071	down		2
AT1G15580	A_84_P18064	0.0165511	2.42045	-1.27527	0.445229	down		2	up	down
AT2G47880	A_84_P12525	0.0112676	2.41602	-1.27263	0.310513	down
AT1G64780	A_84_P20876	0.00488237	2.41274	-1.27067	0.1494	down				down
AT5G12020	A_84_P20579	0.0113188	2.41069	-1.26945	0.311501	down			up
AT4G23190	A_84_P829722	0.0130939	2.40641	-1.26688	0.356463	down	1		up
AT1G63410	A_84_P839982	0.012403	2.40571	-1.26646	0.338069	down
AT2G41240	A_84_P178774	0.0123484	2.40113	-1.26372	0.336014	down		2	up
AT2G41120	A_84_P721285	0.0138147	2.39969	-1.26285	0.375478	down
AT1G61890	A_84_P259470	0.00637008	2.39646	-1.2609	0.188862	down			up
AT2G23690	A_84_P824195	0.0039984	2.39448	-1.25971	0.119267	down	1			down
AT4G27657	A_84_P567134	0.0126214	2.39095	-1.25758	0.341585	down	1	2	up
AT5G15800	A_84_P188424	0.00399852	2.39074	-1.25746	0.119156	down		1		down
AT4G14819	A_84_P764577	0.0188208	2.39055	-1.25735	0.483481	down		1	up
AT2G46270	A_84_P19130	0.00321183	2.38973	-1.25685	0.0942721	down		2	up
AT3G61970	A_84_P20376	0.0038631	2.3871	-1.25526	0.11614	down
AT1G62540	A_84_P16082	0.00349386	2.38043	-1.25122	0.103115	down			up
AT1G11210	A_84_P15366	0.00393261	2.37784	-1.24965	0.116968	down		2	up
AT5G45105	A_84_P74044	0.00637008	2.37682	-1.24903	0.187186	down
AT5G04770	A_84_P11098	0.00991403	2.37315	-1.2468	0.270587	down	1			down
AT5G06905	A_84_P73884	0.0254154	2.36992	-1.24484	0.588234	down
AT1G52340	A_84_P16000	0.00836958	2.36748	-1.24335	0.233465	down		1		down
AT4G21960	A_84_P808439	0.0213575	2.36587	-1.24237	0.523817	down		1
AT1G26560	A_84_P20230	0.00304002	2.3598	-1.23866	0.0873677	down				down
AT2G04070	A_84_P756195	0.00601485	2.35191	-1.23383	0.17571	down				down
AT1G21000	A_84_P21822	0.00710922	2.34959	-1.23241	0.203433	down		2	up
AT1G01580	A_84_P17960	0.0116347	2.34913	-1.23213	0.309812	down	1	1	up
AT5G58310	A_84_P12264	0.013541	2.33905	-1.22592	0.355344	down		1		down
AT3G46670	A_84_P24095	0.00803732	2.33874	-1.22573	0.224366	down	1		up
AT5G56100	A_84_P155535	0.00918822	2.33519	-1.22354	0.2489	down		2
AT5G54230	A_84_P13120	0.0107029	2.33452	-1.22313	0.285295	down		1	up
AT3G10150	A_84_P261020	0.00412428	2.33437	-1.22303	0.121343	down	1			down
AT1G33055	A_84_P517001	0.00349697	2.33338	-1.22242	0.101744	down			up
AT4G37370	A_84_P15781	0.0175887	2.33112	-1.22102	0.446551	down		1	up
AT2G22821	A_84_P775848	0.0102681	2.31947	-1.21379	0.271917	down			up
AT1G48120	A_84_P12952	0.00710922	2.31939	-1.21374	0.200587	down		2	up
AT3G47640	A_84_P218028	0.00344147	2.31804	-1.2129	0.098699	down		2	up
AT5G59670	A_84_P18814	0.0123406	2.31535	-1.21123	0.321839	down				down
AT5G15310	A_84_P16804	0.00739047	2.31147	-1.20881	0.20646	down				down
AT5G21482	A_84_P611792	0.00561153	2.3104	-1.20814	0.161127	down				down
AT1G19490	A_84_P279650	0.0242265	2.30926	-1.20743	0.55483	down		3	up
AT1G22770	A_84_P839149	0.00610686	2.30908	-1.20732	0.174116	down		1
AT2G40670	A_84_P21088	0.0141711	2.30415	-1.20423	0.367689	down	1			down
AT2G22200	A_84_P21970	0.00820234	2.29895	-1.20098	0.222447	down	1	1
AT4G30990	A_84_P763712	0.0266865	2.29291	-1.19718	0.581915	down	1
AT3G03870	A_84_P527902	0.00843647	2.29202	-1.19662	0.226664	down	1		up
AT4G26790	A_84_P16685	0.00577599	2.28796	-1.19406	0.163168	down				down
AT2G02950	A_84_P241573	0.00543172	2.28625	-1.19299	0.153031	down		1		down
AT3G21420	A_84_P21229	0.00875867	2.28586	-1.19273	0.233754	down				down
AT5G61270	A_84_P553165	0.00870351	2.28437	-1.1918	0.232239	down	1	1
AT3G03480	A_84_P21145	0.0158959	2.28358	-1.1913	0.401712	down		1	up
AT5G45630	A_84_P503480	0.00884894	2.28245	-1.19059	0.235813	down		3	up
AT1G56170	A_84_P21609	0.00304002	2.28221	-1.19043	0.0819483	down		2	up
AT3G06520	A_84_P87399	0.0032457	2.2809	-1.1896	0.0913146	down	1	1	up
AT1G79110	A_84_P206528	0.0173774	2.27964	-1.18881	0.4299	down		3
AT2G30900	A_84_P600694	0.00601322	2.27152	-1.18366	0.168204	down	1			down
AT4G27940	A_84_P850865	0.00343575	2.27137	-1.18356	0.0957419	down		2
AT3G48460	A_84_P801414	0.00737378	2.26736	-1.18102	0.20136	down		1		down
AT1G64360	A_84_P66984	0.018008	2.26181	-1.17748	0.438051	down	1	1		down
AT2G41940	A_84_P825068	0.00353637	2.2614	-1.17721	0.101962	down	1			down
AT3G05936	A_84_P762484	0.0094084	2.26101	-1.17697	0.244396	down		1
AT2G29450	A_84_P16332	0.00483154	2.25998	-1.17631	0.134606	down		1	up
AT5G61440	A_84_P20714	0.00695346	2.2594	-1.17594	0.190414	down	1	1		down
AT3G17790	A_84_P21184	0.00699597	2.25489	-1.17305	0.191066	down	1		up
AT3G17110	A_84_P84909	0.0113059	2.25233	-1.17142	0.287232	down			up
AT5G55250	A_84_P19743	0.00406859	2.2481	-1.16871	0.112358	down		1	up	down
AT2G20750	A_84_P18192	0.0125265	2.24749	-1.16831	0.315344	down				down
AT1G64110	A_84_P23860	0.00304002	2.24408	-1.16613	0.0815825	down	1	1	up
AT3G52340	A_84_P569682	0.00663212	2.24273	-1.16526	0.182718	down	1
AT5G20710	A_84_P19812	0.0125265	2.24096	-1.16412	0.314057	down				down
AT1G01250	A_84_P17366	0.00223507	2.2396	-1.16324	0.044499	down		1	up
AT1G63750	A_84_P14294	0.00371674	2.23838	-1.16245	0.103996	down	1		up	down
ATMG01030	A_84_P756390	0.0270361	2.23761	-1.16196	0.569239	down			up	down
AT3G07770	A_84_P831886	0.011304	2.23061	-1.15744	0.283677	down		1		down
AT1G62180	A_84_P10432	0.0098468	2.23	-1.15705	0.249241	down	1	1
AT1G49780	A_84_P13965	0.0127332	2.22984	-1.15694	0.318049	down		2		down
AT4G12910	A_84_P14751	0.00778895	2.22918	-1.15652	0.20648	down		2
AT3G14760	A_84_P272040	0.0149443	2.22659	-1.15484	0.36945	down				down
AT3G61920	A_84_P173441	0.00568121	2.22544	-1.15409	0.15499	down	2	1		down
AT3G18290	A_84_P797883	0.0191998	2.22041	-1.15083	0.4489	down	1	3	up
AT5G40210	A_84_P14014	0.00876465	2.21955	-1.15027	0.226111	down	1	1
AT4G19690	A_84_P764469	0.0017437	2.2193	-1.15011	0.0202904	down		1
AT5G55380	A_84_P16906	0.00321183	2.21872	-1.14973	0.086872	down	1			down
AT5G38820	A_84_P10228	0.013607	2.21851	-1.14959	0.335812	down			up
AT3G28060	A_84_P526191	0.0148938	2.21756	-1.14897	0.366212	down	1	1		down
AT5G53110	A_84_P102796	0.0154038	2.21635	-1.14819	0.377214	down	2	1	up
AT2G37040	A_84_P14472	0.00911924	2.21522	-1.14745	0.232444	down		1		down
AT3G08870	A_84_P834565	0.00706935	2.21403	-1.14667	0.18834	down			up
AT5G64800	A_84_P90969	0.00820234	2.21203	-1.14537	0.21215	down				down
AT3G24420	A_84_P18377	0.00309111	2.21161	-1.1451	0.0830109	down				down
AT3G01360	A_84_P11687	0.00702895	2.21136	-1.14493	0.187146	down			up
AT1G09440	A_84_P17060	0.00586931	2.21108	-1.14475	0.158882	down	2			down
AT4G03330	A_84_P17561	0.0103727	2.20461	-1.14052	0.257796	down		1
AT5G55970	A_84_P180414	0.0117447	2.19743	-1.13582	0.287374	down			up
AT5G66630	A_84_P51330	0.0208745	2.19062	-1.13134	0.469694	down		1
AT1G54120	A_84_P204568	0.0192826	2.19023	-1.13108	0.442432	down	2	1	up
AT5G49330	A_84_P15939	0.00796824	2.18568	-1.12808	0.205272	down	1	1
AT5G59340	A_84_P22596	0.0115028	2.18557	-1.12801	0.281068	down			up
AT1G15050	A_84_P16724	0.0138147	2.18441	-1.12725	0.335083	down	1	1	up
AT5G54490	A_84_P137619	0.0175355	2.18345	-1.12661	0.410548	down		2	up	down
AT5G52300	A_84_P21625	0.0208905	2.18087	-1.12491	0.46733	down		3	up
AT3G26200	A_84_P23096	0.0120559	2.17725	-1.1225	0.291157	down		1	up	down
AT2G17040	A_84_P13202	0.0089433	2.17627	-1.12186	0.223425	down	1	1		down
AT1G62975	A_84_P799584	0.014474	2.17532	-1.12123	0.349093	down	1			down
AT2G41190	A_84_P256260	0.0101878	2.17316	-1.11979	0.248645	down		1	up
AT1G15550	A_84_P14281	0.00645976	2.17105	-1.1184	0.170581	down	1		up	down
AT4G13810	A_84_P22322	0.00479196	2.1705	-1.11803	0.126891	down				down
AT1G51805	A_84_P848985	0.0106714	2.17001	-1.1177	0.259227	down	1			down
AT1G76650	A_84_P14331	0.0124149	2.16299	-1.11302	0.297347	down		1	up
AT1G69480	A_84_P586330	0.00350323	2.15877	-1.11021	0.0935476	down		2	up
AT4G25010	A_84_P828605	0.00666176	2.15835	-1.10993	0.174595	down		2
AT1G07400	A_84_P15440	0.0108778	2.15749	-1.10935	0.262113	down	1		up
AT1G25425	A_84_P729151	0.0103086	2.15351	-1.10669	0.249069	down	1
AT3G10720	A_84_P21160	0.00304002	2.15199	-1.10567	0.0749951	down	1			down
AT5G49340	A_84_P519441	0.0194424	2.15021	-1.10447	0.434755	down
AT1G33480	A_84_P751709	0.00587936	2.14897	-1.10364	0.153953	down		1	up
AT1G49450	A_84_P19943	0.00297015	2.14892	-1.10361	0.0689578	down	1	4	up
AT5G40390	A_84_P16852	0.00349697	2.14744	-1.10262	0.0913926	down		1	up
AT2G34925	A_84_P757921	0.0132577	2.14468	-1.10076	0.313606	down
AT5G20630	A_84_P16974	0.00484646	2.14464	-1.10074	0.127642	down	1	1		down
AT3G18773	A_84_P582090	0.00860341	2.14142	-1.09857	0.212203	down	1			down
AT5G47380	A_84_P255560	0.022081	2.14049	-1.09794	0.474051	down	1	2
AT5G49600	A_84_P578899	0.0201453	2.14006	-1.09765	0.444345	down			up
AT5G63580	A_84_P67354	0.00991321	2.13969	-1.0974	0.238071	down			up
AT2G42140	A_84_P587368	0.0134159	2.1395	-1.09728	0.315398	down	1		up
AT5G54585	A_84_P63754	0.0150488	2.1374	-1.09586	0.352691	down	1	1	up	down
AT5G22390	A_84_P795530	0.0119012	2.13704	-1.09561	0.280255	down	1	1		down
AT3G01990	A_84_P843286	0.0156725	2.13459	-1.09396	0.36447	down	1	1
AT3G29070	A_84_P13652	0.0159367	2.13344	-1.09318	0.369821	down
AT1G76530	A_84_P843083	0.0175688	2.13343	-1.09318	0.399399	down				down
AT3G51080	A_84_P19384	0.00522698	2.13252	-1.09256	0.135559	down				down
AT5G51770	A_84_P22569	0.0144588	2.12949	-1.09051	0.339261	down
AT2G41290	A_84_P19158	0.00522483	2.12757	-1.0892	0.134774	down				down
AT3G48790	A_84_P13700	0.0205782	2.12599	-1.08814	0.446542	down	1	1	up
AT5G61570	A_84_P19769	0.00844313	2.12573	-1.08796	0.20617	down	1			down
AT3G17185	A_84_P578519	0.00752162	2.1253	-1.08767	0.187671	down				down
AT5G24640	A_84_P181424	0.0224456	2.12525	-1.08763	0.474972	down
AT4G17090	A_84_P21480	0.00618095	2.12155	-1.08512	0.158388	down				down
AT3G46250	A_84_P840283	0.00522537	2.12056	-1.08445	0.134344	down
AT1G30190	A_84_P555983	0.0200135	2.11983	-1.08395	0.436851	down		2	up
AT3G29575	A_84_P203128	0.00420665	2.11761	-1.08244	0.111196	down		3	up
AT4G10265	A_84_P557326	0.00835987	2.11248	-1.07894	0.202203	down
AT5G62070	A_84_P162193	0.00322472	2.11021	-1.07739	0.0822576	down		1
AT3G26450	A_84_P807545	0.00304002	2.10852	-1.07623	0.0728613	down	2	1		down
AT3G58810	A_84_P17526	0.00865143	2.1075	-1.07553	0.208845	down
AT5G58120	A_84_P22591	0.00738474	2.10586	-1.07441	0.183421	down	1	1
AT5G52390	A_84_P11224	0.00462023	2.10206	-1.0718	0.118165	down		1	up
AT1G22370	A_84_P752529	0.00927511	2.10076	-1.07091	0.219496	down	1	1	up
AT4G09530	A_84_P21359	0.0115879	2.10042	-1.07068	0.268594	down	1
AT5G66600	A_84_P504436	0.00638645	2.09817	-1.06913	0.161219	down
AT5G11060	A_84_P784563	0.00962044	2.09743	-1.06862	0.224979	down	2	2
AT1G72610	A_84_P802561	0.0101878	2.09705	-1.06836	0.237265	down	1	1		down
AT1G32780	A_84_P16156	0.00207929	2.09545	-1.06726	0.0342442	down				down
AT4G19170	A_84_P19490	0.00412428	2.0941	-1.06633	0.105005	down		1		down
AT4G34220	A_84_P298464	0.00257917	2.08996	-1.06348	0.0497533	down	1			down
AT2G23340	A_84_P11591	0.00813417	2.08846	-1.06244	0.195689	down
AT5G59050	A_84_P586971	0.00661943	2.08557	-1.06044	0.165317	down
AT1G07550	A_84_P788786	0.0159338	2.08509	-1.06011	0.358296	down
AT4G24972	A_84_P524589	0.00637008	2.08505	-1.06008	0.158898	down		1
AT3G55120	A_84_P24132	0.0058753	2.08428	-1.05955	0.147318	down		2		down
AT5G11590	A_84_P11122	0.0204452	2.08257	-1.05836	0.432492	down	1		up	down
AT1G04250	A_84_P20866	0.00541698	2.08132	-1.0575	0.134921	down		3		down
AT2G02060	A_84_P755250	0.00768989	2.08033	-1.05681	0.186274	down			up
AT5G43850	A_84_P174471	0.0147534	2.07904	-1.05592	0.334051	down		1	up
AT1G27990	A_84_P817682	0.0228449	2.07851	-1.05555	0.466124	down		2	up
AT2G32530	A_84_P232159	0.00278977	2.07795	-1.05516	0.060775	down				down
AT2G14510	A_84_P212088	0.00754646	2.07762	-1.05493	0.182736	down	1	1
AT2G41640	A_84_P158475	0.0106184	2.07688	-1.05442	0.242989	down	2		up
AT3G54520	A_84_P562578	0.0191114	2.07551	-1.05346	0.409755	down
AT5G20110	A_84_P17913	0.0107986	2.06819	-1.04837	0.246418	down				down
AT3G61930	A_84_P54570	0.0152847	2.06768	-1.04801	0.34214	down	1	1
AT5G27420	A_84_P16831	0.0086495	2.06635	-1.04708	0.203041	down	2	1	up
AT3G59880	A_84_P759045	0.00322221	2.06633	-1.04707	0.0794113	down		1		down
AT5G47600	A_84_P575328	0.00756141	2.06552	-1.04651	0.181871	down	1
AT2G35300	A_84_P18193	0.0233107	2.06541	-1.04643	0.468126	down		2	up
AT5G07322	A_84_P769320	0.0195246	2.06331	-1.04496	0.412976	down				down
AT1G70580	A_84_P18106	0.00202891	2.06288	-1.04466	0.03137	down	1	1		down
AT5G18670	A_84_P17757	0.00275312	2.06097	-1.04333	0.0531621	down		3	up
AT5G01880	A_84_P18652	0.00476134	2.05932	-1.04217	0.117244	down			up
AT1G17100	A_84_P709868	0.0181395	2.05904	-1.04197	0.389647	down	1	1	up
AT1G49860	A_84_P23487	0.0225234	2.05828	-1.04144	0.455871	down		1
AT2G20720	A_84_P150188	0.00613272	2.0581	-1.04131	0.150722	down
AT2G33815	A_84_P11678	0.0158315	2.05704	-1.04057	0.350066	down
AT1G50590	A_84_P17141	0.00676381	2.05655	-1.04023	0.165433	down			up
AT3G17770	A_84_P811081	0.0185363	2.05623	-1.04	0.395491	down		2	up
AT5G38530	A_84_P23466	0.00344147	2.05621	-1.03999	0.0848928	down	1			down
AT5G01790	A_84_P506004	0.00959145	2.05459	-1.03885	0.217919	down	2			down
AT5G42445	A_84_P311583	0.00905006	2.05355	-1.03812	0.208627	down				down
AT4G24790	A_84_P141159	0.00350323	2.05051	-1.03598	0.0879923	down	1	1
AT3G14200	A_84_P199584	0.00284048	2.04763	-1.03395	0.0608518	down	1	1
AT4G12320	A_84_P21370	0.0134709	2.04067	-1.02904	0.297093	down				down
AT4G21940	A_84_P20447	0.0113588	2.03893	-1.02781	0.25297	down		1		down
AT5G17170	A_84_P113392	0.00876196	2.03667	-1.02621	0.20127	down		1		down
AT1G03850	A_84_P823929	0.0150007	2.03497	-1.02501	0.328824	down	1	1		down
AT1G17147	A_84_P754621	0.0212999	2.03431	-1.02454	0.431152	down	1	1
AT2G35850	A_84_P510106	0.00304002	2.03321	-1.02376	0.0724804	down
AT3G13270	A_84_P18365	0.00651348	2.03168	-1.02267	0.156903	down				down
AT1G51802	A_84_P752862	0.0110784	2.02974	-1.0213	0.245117	down				down
AT3G24780	A_84_P535061	0.0079225	2.02813	-1.02015	0.185006	down		1		down
AT3G04960	A_84_P579370	0.00297015	2.02775	-1.01988	0.0644306	down				down
AT1G51680	A_84_P753739	0.00304002	2.02617	-1.01876	0.070411	down				down
AT1G24145	A_84_P555074	0.00868531	2.02575	-1.01845	0.198182	down		1	up	down
AT2G19310	A_84_P18240	0.00325478	2.02384	-1.01709	0.0785403	down		3	up
AT1G03270	A_84_P563834	0.0113584	2.02337	-1.01676	0.250183	down	1	1		down
AT5G20480	A_84_P19807	0.0139597	2.01941	-1.01394	0.304293	down	1			down
AT1G55320	A_84_P534766	0.00304002	2.0178	-1.01278	0.0688035	down
AT5G56030	A_84_P811289	0.00774114	2.01543	-1.01109	0.179227	down	1	1
AT5G63530	A_84_P768877	0.0118589	2.01364	-1.0098	0.257436	down
AT1G22160	A_84_P841077	0.00535252	2.01198	-1.00862	0.127656	down		1	up
AT3G47600	A_84_P12751	0.00304002	2.0097	-1.00698	0.0694943	down			up
AT3G29200	A_84_P11745	0.00972817	2.00693	-1.00499	0.214834	down
AT3G18750	A_84_P21199	0.00420161	2.00603	-1.00435	0.102942	down		3
AT4G02075	A_84_P525395	0.0136673	2.00332	-1.00239	0.294404	down			up
AT2G47190	A_84_P17225	0.0275659	2.00227	-1.00163	0.496282	down			up
AT3G22360	A_84_P18337	0.0162107	2.00145	-1.00105	0.34419	down			up
AT2G26710	A_84_P14435	0.0200054	2.00133	-1.00096	0.403324	down				down
AT4G34135	A_84_P60830	0.0176948	2.00094	-1.00068	0.36763	down	1			down
