# Supplementary material for: CIN-like TCP13 is essential for plant growth regulation under dehydration stress
Source: Plant Mol Biol. 2022 Jan 20;108(3):257–75. doi: 10.1007/s11103-021-01238-5 (PMC8873074; doi:10.1007/s11103-021-01238-5)
Supplement: Supplementary file 5 — Supplementary file5 (XLSX 13 kb) [file 11103_2021_1238_MOESM5_ESM.xlsx]

## Sheet: Sheet1
Table S3. Gene Ontology (GO) enrichment analysis of 555 genes down-regulated in TCP13pro:TCP13SRDX transgenic plants.
No.	GO term (ID)	No. of genes (entire genome)	No. of genes (observed)	No. of genes (expected)	Correlation	Fold enrichment	p-value	-(p-value)
1	response to stimulus (GO:0050896)	5347	202	105.27	positive	1.92	3.66e-18	17.4365
2	response to abiotic stimulus (GO:0009628)	2067	108	40.69	positive	2.65	1.41e-16	15.8508
3	response to chemical (GO:0042221)	2666	126	52.49	positive	2.4	1.73e-16	15.762
4	response to stress (GO:0006950)	3088	125	60.79	positive	2.06	3.35e-11	10.475
5	response to endogenous stimulus (GO:0009719)	1381	74	27.19	positive	2.72	7.46e-11	10.1273
6	response to hormone (GO:0009725)	1363	73	26.83	positive	2.72	1.17e-10	9.93181
7	response to oxygen-containing compound (GO:1901700)	1507	78	29.67	positive	2.63	1.19e-10	9.92445
8	response to organic substance (GO:0010033)	1716	84	33.78	positive	2.49	1.49e-10	9.82681
9	response to acid chemical (GO:0001101)	1127	59	22.19	positive	2.66	9.66e-08	7.01502
10	response to osmotic stress (GO:0006970)	545	37	10.73	positive	3.45	8.35e-07	6.07831
11	response to water deprivation (GO:0009414)	340	28	6.69	positive	4.18	2.51e-06	5.60033
12	response to salt stress (GO:0009651)	469	33	9.23	positive	3.57	3.38e-06	5.47108
13	response to water (GO:0009415)	348	28	6.85	positive	4.09	4.07e-06	5.39041
14	cellular response to chemical stimulus (GO:0070887)	1129	55	22.23	positive	2.47	5.73e-06	5.24185
15	flavonoid biosynthetic process (GO:0009813)	49	11	0.96	positive	11.4	5.05e-05	4.29671
16	response to oxidative stress (GO:0006979)	393	27	7.74	positive	3.49	0.000174	3.75945
17	response to inorganic substance (GO:0010035)	892	44	17.56	positive	2.51	0.000203	3.6925
18	flavonoid metabolic process (GO:0009812)	59	11	1.16	positive	9.47	0.000268	3.57187
19	response to toxic substance (GO:0009636)	187	18	3.68	positive	4.89	0.000307	3.51286
20	flavonol biosynthetic process (GO:0051555)	15	7	0.3	positive	23.7	0.000352	3.45346
21	flavone biosynthetic process (GO:0051553)	15	7	0.3	positive	23.7	0.000352	3.45346
22	flavonol metabolic process (GO:0051554)	16	7	0.31	positive	22.22	0.000497	3.30364
23	flavone metabolic process (GO:0051552)	16	7	0.31	positive	22.22	0.000497	3.30364
24	regulation of transcription, DNA-templated (GO:0006355)	2010	74	39.57	positive	1.87	0.000939	3.02733
25	regulation of nucleic acid-templated transcription (GO:1903506)	2010	74	39.57	positive	1.87	0.000939	3.02733
26	regulation of biosynthetic process (GO:0009889)	2313	82	45.54	positive	1.8	0.000949	3.02273
27	regulation of RNA biosynthetic process (GO:2001141)	2013	74	39.63	positive	1.87	0.000974	3.01144
28	response to lipid (GO:0033993)	704	36	13.86	positive	2.6	0.0013	2.88606
29	cellular response to hypoxia (GO:0071456)	234	19	4.61	positive	4.12	0.00156	2.80688
30	cellular response to stimulus (GO:0051716)	2427	84	47.78	positive	1.76	0.00173	2.76195
31	cellular response to oxygen levels (GO:0071453)	236	19	4.65	positive	4.09	0.00176	2.75449
32	cellular response to decreased oxygen levels (GO:0036294)	236	19	4.65	positive	4.09	0.00176	2.75449
33	regulation of cellular biosynthetic process (GO:0031326)	2279	80	44.87	positive	1.78	0.00189	2.72354
34	response to karrikin (GO:0080167)	128	14	2.52	positive	5.56	0.00195	2.70997
35	organic hydroxy compound metabolic process (GO:1901615)	289	21	5.69	positive	3.69	0.00219	2.65956
36	response to abscisic acid (GO:0009737)	523	29	10.3	positive	2.82	0.00384	2.41567
37	response to alcohol (GO:0097305)	527	29	10.38	positive	2.8	0.00443	2.3536
38	response to heat (GO:0009408)	205	17	4.04	positive	4.21	0.00469	2.32883
39	regulation of macromolecule biosynthetic process (GO:0010556)	2188	76	43.08	positive	1.76	0.00586	2.2321
40	response to hypoxia (GO:0001666)	259	19	5.1	positive	3.73	0.00641	2.19314
41	organic hydroxy compound biosynthetic process (GO:1901617)	166	15	3.27	positive	4.59	0.00719	2.14327
42	response to decreased oxygen levels (GO:0036293)	263	19	5.18	positive	3.67	0.0079	2.10237
43	response to oxygen levels (GO:0070482)	264	19	5.2	positive	3.66	0.00832	2.07988
44	response to temperature stimulus (GO:0009266)	579	30	11.4	positive	2.63	0.00927	2.03292
45	regulation of RNA metabolic process (GO:0051252)	2141	74	42.15	positive	1.76	0.0102	1.9914
46	regulation of cellular macromolecule biosynthetic process (GO:2000112)	2175	75	42.82	positive	1.75	0.0117	1.93181
47	regulation of nucleobase-containing compound metabolic process (GO:0019219)	2194	75	43.19	positive	1.74	0.013	1.88606
48	biological regulation (GO:0065007)	5664	156	111.51	positive	1.4	0.0228	1.64207
